# Supplementary material for: ZnO Doped Silica Nanoparticles (ZnO@SiO2) for Enhanced Electrochemical Detection of Cd2+ Ions in Real Samples
Source: Sensors (Basel). 2024 Jun 27;24(13):4179. doi: 10.3390/s24134179 (PMC11244355; doi:10.3390/s24134179)
Supplement: Supplementary file 1 [file sensors-24-04179-s001.zip]

Archive with 1 entries (1 files):
- sensors-3058101-supplementary.pdf
